# Supplementary material for: Peruvian oribatid mites (Acari, Oribatida) from the German Biological Expedition, with description of a new species of the genus Pergalumna
Source: Zookeys. 2015 Mar 16;(487):87–96. doi: 10.3897/zookeys.487.9335 (PMC4366686; doi:10.3897/zookeys.487.9335)
Supplement: XML Treatment for Pergalumna paraboliviana [file zookeys.487.9335-treatment1.xml]

<!DOCTYPE tp:taxon-treatment
  PUBLIC "-//TaxonX//DTD Taxonomic Treatment Publishing DTD v0 20100105//EN" "tax-treatment-NSO.dtd">
<tp:taxon-treatment xmlns:tp="http://www.plazi.org/taxpub"><tp:treatment-meta><kwd-group><label>Taxon classification</label><kwd><named-content content-type="kingdom">Animalia</named-content></kwd><kwd><named-content content-type="order">Oribatida</named-content></kwd><kwd><named-content content-type="family">Galumnidae</named-content></kwd></kwd-group><mixed-citation publication-type="journal"><person-group><name><surname>Ermilov</surname><given-names>Sergey G.</given-names></name><name><surname>Gwiazdowicz</surname><given-names>Dariusz J.</given-names></name></person-group><article-title>Peruvian oribatid mites (<tp:taxon-name><tp:taxon-name-part taxon-name-part-type="subclass">Acari</tp:taxon-name-part></tp:taxon-name>, <tp:taxon-name><tp:taxon-name-part taxon-name-part-type="order">Oribatida</tp:taxon-name-part></tp:taxon-name>) from the German Biological Expedition, with description of a new species of the genus <italic><tp:taxon-name><tp:taxon-name-part taxon-name-part-type="genus">Pergalumna</tp:taxon-name-part></tp:taxon-name></italic></article-title><source>Zookeys</source><day>16</day><month>3</month><year>2015</year><volume>2015</volume><issue>487</issue><fpage>87</fpage><lpage>96</lpage><pub-id pub-id-type="doi">10.3897/zookeys.487.9335</pub-id></mixed-citation></tp:treatment-meta><tp:nomenclature><tp:taxon-name>
                        <tp:taxon-name-part taxon-name-part-type="genus">Pergalumna</tp:taxon-name-part>
                        <tp:taxon-name-part taxon-name-part-type="species">paraboliviana</tp:taxon-name-part>
                        <object-id xmlns:xlink="http://www.w3.org/1999/xlink" content-type="zoobank" xlink:type="simple">http://zoobank.org/EEBE0D21-510C-470E-B1E6-73D18F387BEC</object-id>
                    </tp:taxon-name><tp:taxon-status xmlns:xlink="http://www.w3.org/1999/xlink" xlink:type="simple">sp. n.</tp:taxon-status><xref ref-type="fig" rid="F1">Figs 1</xref><xref ref-type="fig" rid="F2">, 2</xref><xref ref-type="fig" rid="F3">, 3–5</xref></tp:nomenclature><tp:treatment-sec sec-type="Diagnosis"><title>Diagnosis.</title><p>Body size: 531–697 × 365–448. Body surface punctate and with striate bands. Rostrum pointed. Rostral, lamellar and interlamellar setae well developed, barbed. Bothridial setae setiform, ciliate unilaterally. Lamellar and sublamellar lines parallel, curving backwards. Anterior notogastral margin not present. Notogaster with three pairs of porose areas: <italic>Aa</italic> and <italic>A3</italic> oval, <italic>A1</italic> slightly triangular, longitudinally elongated. Median pore absent. Adanal setae <italic>ad</italic><sub>3</sub> inserted laterally or antero-laterally to lyrifissures <italic>iad</italic>. Postanal porose area oval.</p></tp:treatment-sec><tp:treatment-sec sec-type="Description"><title>Description.</title><p><italic>Measurements</italic>. Body length: 614 (holotype, male), 531–614 (three paratypes: all males) to 697 (paratype: one female); notogaster width: 365 (holotype), 398 (three paratypes: all males) to 448 (paratype: one female).</p><p><italic>Integument</italic>. Body color light brown to brown. Body surface punctate. Ventral part of pteromorphs with slightly developed reticulate pattern in one paratype. Prodorsum with one transverse and two longitudinal striate bands (<italic>s</italic>): transverse band located anterior to insertions of interlamellar setae; longitudinal bands parallel, each located from the transverse band medially to insertions of lamellar setae. Posterior part of notogaster with two parallel, longitudinal striate bands located medially to notogastral alveoli <italic>h</italic><sub>1</sub>. Between these longitudinal bands, two arcuate bands present, which fused medially by the transverse band. Ventral body side with one pair of diagonal striate bands nearly of pedotecta I (Pd I), one transverse striate band located anteriorly to genital plates, two lateral, transversal striate bands located between genital and anal plates, and one arcuate striate band located posteriorly to anal plates, extending marginally into the ano-adanal region. All striate bands well visible only in light colored or dissected specimens.</p><!--PageBreak--><p><italic>Prodorsum</italic>. Rostrum pointed (see in dorso-lateral and frontal views). Rostral (<italic>ro</italic>, 57–61 in males to 82 in female), lamellar (<italic>le</italic>, 49–57 in males to 69 in female) and interlamellar (<italic>in</italic>, 110–118 in males to 127 in female) setae simple, barbed; lamellar setae thinnest, interlamellar setae thickest. Bothridial setae (<italic>ss</italic>, 159–172 in males to 205 in female) setiform, densely ciliate unilaterally. Exobothridial setae absent. Lamellar and sublamellar lines distinct, parallel, curving backwards. Insertions of lamellar setae distanced from lamellar lines. Porose areas <italic>Ad</italic> absent.</p><p><italic>Notogaster</italic>. Anterior notogastral margin not developed. Dorsophragmata of medium size, longitudinally elongated. Notogastral setae represented by 10 pairs of alveoli. Three pairs of porose areas with distinct margins: <italic>Aa</italic> (20–24 × 14–16) and <italic>A3</italic> (12–16 × 8–12) oval, <italic>A1</italic> (36–45 × 8–20) slightly triangular, longitudinally elongated. Porose areas <italic>Aa</italic> located between notogastral alveoli <italic>la</italic> and <italic>lm</italic>. Median pore absent. All lyrifissures distinct; <italic>im</italic> located latero-anteriorly to <italic>A1</italic>. Opisthonotal gland openings (<italic>gla</italic>) located laterally to <italic>A1</italic>.</p><!--PageBreak--><p><italic>Gnathosoma</italic>. Morphology of subcapitulum, palps and chelicerae typical for <italic><tp:taxon-name><tp:taxon-name-part taxon-name-part-type="genus">Pergalumna</tp:taxon-name-part></tp:taxon-name></italic> (see <xref ref-type="bibr" rid="B8">Engelbrecht 1972</xref>; <xref ref-type="bibr" rid="B12">Ermilov et al. 2011</xref>, <xref ref-type="bibr" rid="B10">2014b</xref>, <xref ref-type="bibr" rid="B14">c</xref>). Subcapitulum longer than wide (127–131 × 114–118). Subcapitular setae simple, slightly barbed; <italic>a</italic> (32) longer than <italic>m</italic> (16–20) and <italic>h</italic> (20). Two pairs of adoral setae (<italic>or</italic><sub>1</sub>, <italic>or</italic><sub>2</sub>, 12) setiform, hook-like distally, barbed. Palps (77–82) with setation 0–2–1–3–9(+ω). Solenidion attached to eupathidium, both located on dorsal tubercle. Chelicerae (143–147 to 196 in female) with two setiform, barbed setae; <italic>cha</italic> (65–69) longer than <italic>chb</italic> (45–49). Trägårdh’s organ distinct.</p><p><italic>Epimeral and lateral podosomal regions</italic>. Apodemes 1, 2, sejugal and 3 well visible. Four pairs of setiform, smooth epimeral setae observed; setal formula: 1–0–1–2. Setae <italic>3b</italic> (12) longer than <italic>1a</italic>, <italic>4a</italic> and <italic>4b</italic> (6–8). Pedotecta II (Pd II) scale-like in lateral view, slightly triangular, rounded distally in ventral view. Discidia (<italic>dis</italic>) narrowly triangular. Circumpedal carinae (<italic>cp</italic>) distinct, directed to setae <italic>3b</italic>.</p><!--PageBreak--><!--PageBreak--><p><italic>Anogenital region</italic>. Six pairs of genital (<italic>g</italic><sub>1</sub>, <italic>g</italic><sub>2</sub>, 8–10; <italic>g</italic><sub>3</sub>–<italic>g</italic><sub>6</sub>, 6–8), one pair of aggenital (<italic>ag</italic>, 6–8), two pairs of anal (<italic>an</italic><sub>1</sub>, <italic>an</italic><sub>2</sub>, 10–12) and three pairs of adanal (<italic>ad</italic><sub>1</sub>–<italic>ad</italic><sub>3</sub>, 12–16) setae thin, smooth. Anterior parts of genital plates with two setae. Adanal setae <italic>ad</italic><sub>3</sub> inserted laterally or antero-laterally to lyrifissures <italic>iad.</italic> Postanal porose area oval (16–20 × 6–10).</p><p><italic>Legs</italic>. Morphology of leg segments, setae and solenidia typical for <italic><tp:taxon-name><tp:taxon-name-part taxon-name-part-type="genus">Pergalumna</tp:taxon-name-part></tp:taxon-name></italic> (see <xref ref-type="bibr" rid="B8">Engelbrecht 1972</xref>; <xref ref-type="bibr" rid="B11">Ermilov et al. 2010</xref>, <xref ref-type="bibr" rid="B12">2011</xref>, <xref ref-type="bibr" rid="B14">2014c</xref>). Formulas of leg setation and solenidia: I (1–4–3–4–20) [1–2–2], II (1–4–3–4–15) [1–1–2], III (1–2–1–3–15) [1–1–0], IV (1–2–2–3–12) [0–1–0]; homology of setae and solenidia indicated in Table <xref ref-type="table" rid="T1">1</xref>. Solenidion φ on tibiae IV inserted in the middle of dorsal parts.</p><fig id="F1" position="float" orientation="portrait"><label>Figure 1.</label><caption><p><italic><tp:taxon-name><tp:taxon-name-part taxon-name-part-type="genus">Pergalumna</tp:taxon-name-part> <tp:taxon-name-part taxon-name-part-type="species">paraboliviana</tp:taxon-name-part></tp:taxon-name></italic> sp. n.: dorsal view. Scale bar 100 μm.</p></caption><graphic xmlns:xlink="http://www.w3.org/1999/xlink" xlink:href="zookeys-487-087-g001.jpg" position="float" orientation="portrait" xlink:type="simple" id="oo_39883.jpg"/></fig><fig id="F2" position="float" orientation="portrait"><label>Figure 2.</label><caption><p><italic><tp:taxon-name><tp:taxon-name-part taxon-name-part-type="genus">Pergalumna</tp:taxon-name-part> <tp:taxon-name-part taxon-name-part-type="species">paraboliviana</tp:taxon-name-part></tp:taxon-name></italic> sp. n.: ventral view (legs not illustrated). Scale bar 100 μm.</p></caption><graphic xmlns:xlink="http://www.w3.org/1999/xlink" xlink:href="zookeys-487-087-g002.jpg" position="float" orientation="portrait" xlink:type="simple" id="oo_39884.jpg"/></fig><fig id="F3" position="float" orientation="portrait"><label>Figures 3–5.</label><caption><p><italic><tp:taxon-name><tp:taxon-name-part taxon-name-part-type="genus">Pergalumna</tp:taxon-name-part> <tp:taxon-name-part taxon-name-part-type="species">paraboliviana</tp:taxon-name-part></tp:taxon-name></italic> sp. n.: <bold>3</bold> rostrum, dorso-frontal view <bold>4</bold> dorso-lateral view of prodorsum, pteromorph and anterior part of notogaster (gnathosoma and legs not illustrated) <bold>5</bold> posterior view. Scale bar 100 μm.</p></caption><graphic xmlns:xlink="http://www.w3.org/1999/xlink" xlink:href="zookeys-487-087-g003.jpg" position="float" orientation="portrait" xlink:type="simple" id="oo_39885.jpg"/></fig><table-wrap id="T1" position="float" orientation="portrait"><label>Table 1.</label><caption><p>Leg setation and solenidia of <italic><tp:taxon-name><tp:taxon-name-part taxon-name-part-type="genus">Pergalumna</tp:taxon-name-part> <tp:taxon-name-part taxon-name-part-type="species">paraboliviana</tp:taxon-name-part></tp:taxon-name></italic> sp. n.</p></caption><table rules="all"><tbody><tr><th rowspan="1" colspan="1">Leg</th><th rowspan="1" colspan="1">Trochanter</th><th rowspan="1" colspan="1">Femur</th><th rowspan="1" colspan="1">Genu</th><th rowspan="1" colspan="1">Tibia</th><th rowspan="1" colspan="1">Tarsus</th></tr><tr><td rowspan="1" colspan="1">I</td><td rowspan="1" colspan="1"><italic>v</italic>’</td><td rowspan="1" colspan="1"><italic>d</italic>, <italic>(l)</italic>, <italic>bv</italic>’’</td><td rowspan="1" colspan="1"><italic>(l)</italic>, <italic>v</italic>’, σ</td><td rowspan="1" colspan="1"><italic>(l)</italic>, <italic>(v)</italic>, φ<sub>1</sub>, φ<sub>2</sub></td><td rowspan="1" colspan="1"><italic>(ft)</italic>, <italic>(tc)</italic>, <italic>(it)</italic>, <italic>(p)</italic>, <italic>(u)</italic>, <italic>(a)</italic>, <italic>s</italic>, <italic>(pv)</italic>, <italic>v</italic>’, <italic>(pl)</italic>, <italic>l</italic>’’, ɛ, ω<sub>1</sub>, ω<sub>2</sub></td></tr><tr><td rowspan="1" colspan="1">II</td><td rowspan="1" colspan="1"><italic>v</italic>’</td><td rowspan="1" colspan="1"><italic>d</italic>, <italic>(l)</italic>, <italic>bv</italic>’’</td><td rowspan="1" colspan="1"><italic>(l)</italic>, <italic>v</italic>’, σ</td><td rowspan="1" colspan="1"><italic>(l)</italic>, <italic>(v)</italic>, φ</td><td rowspan="1" colspan="1"><italic>(ft)</italic>, <italic>(tc)</italic>, <italic>(it)</italic>, <italic>(p)</italic>, <italic>(u)</italic>, <italic>(a)</italic>, <italic>s</italic>, <italic>(pv)</italic>, ω<sub>1</sub>, ω<sub>2</sub></td></tr><tr><td rowspan="1" colspan="1">III</td><td rowspan="1" colspan="1"><italic>v</italic>’</td><td rowspan="1" colspan="1"><italic>d</italic>, <italic>ev</italic>’</td><td rowspan="1" colspan="1"><italic>l</italic>’, σ</td><td rowspan="1" colspan="1"><italic>l</italic>’, <italic>(v)</italic>, φ</td><td rowspan="1" colspan="1"><italic>(ft)</italic>, <italic>(tc)</italic>, <italic>(it)</italic>, <italic>(p)</italic>, <italic>(u)</italic>, <italic>(a)</italic>, <italic>s</italic>, <italic>(pv)</italic></td></tr><tr><td rowspan="1" colspan="1">IV</td><td rowspan="1" colspan="1"><italic>v</italic>’</td><td rowspan="1" colspan="1"><italic>d</italic>, <italic>ev</italic>’</td><td rowspan="1" colspan="1"><italic>d</italic>, <italic>l</italic>’</td><td rowspan="1" colspan="1"><italic>l</italic>’, <italic>(v)</italic>, φ</td><td rowspan="1" colspan="1"><italic>ft</italic>’’, <italic>(tc)</italic>, <italic>(p)</italic>, <italic>(u)</italic>, <italic>(a)</italic>, <italic>s</italic>, <italic>(pv)</italic></td></tr></tbody></table><table-wrap-foot><fn><p>Roman letters refer to normal setae (ɛ to famulus), Greek letters to solenidia. Single prime (‘) marks setae on anterior and double prime (“) setae on posterior side of the given leg segment. Parentheses refer to a pair of setae.</p></fn></table-wrap-foot></table-wrap></tp:treatment-sec><tp:treatment-sec sec-type="Type deposition"><title>Type deposition.</title><p>The holotype is deposited in the collection of the Senckenberg Institution Frankfurt, Germany; three paratypes are deposited in the collection of the Tyumen State University Museum of Zoology, Tyumen, Russia; one pratype is deposited in the collection of the Natural History Museum, Lima, Peru.</p></tp:treatment-sec><tp:treatment-sec sec-type="Etymology"><title>Etymology.</title><p>The prefix <italic>para</italic> is Latin meaning “near” and refers to similarity between the new species and <italic><tp:taxon-name><tp:taxon-name-part taxon-name-part-type="genus">Pergalumna</tp:taxon-name-part> <tp:taxon-name-part taxon-name-part-type="species">boliviana</tp:taxon-name-part></tp:taxon-name></italic> Ermilov, 2013.</p></tp:treatment-sec><tp:treatment-sec sec-type="Remarks"><title>Remarks.</title><p>In having the setiform bothridial setae, pointed rostrum, indeveloped anterior notogastral margin, three pairs of porose areas and striate bands on body, <italic><tp:taxon-name><tp:taxon-name-part taxon-name-part-type="genus">Pergalumna</tp:taxon-name-part> <tp:taxon-name-part taxon-name-part-type="species">paraboliviana</tp:taxon-name-part></tp:taxon-name></italic> sp. n. is most similar to <italic><tp:taxon-name><tp:taxon-name-part taxon-name-part-type="genus">Pergalumna</tp:taxon-name-part> <tp:taxon-name-part taxon-name-part-type="species">boliviana</tp:taxon-name-part></tp:taxon-name></italic> Ermilov, 2013 from Bolivia (see <xref ref-type="bibr" rid="B15">Ermilov and Niedbała 2013</xref>). However, it differs from the latter by the larger body size (531–697 × 365–448 versus 415–464 × 282–332 in <italic><tp:taxon-name><tp:taxon-name-part taxon-name-part-type="genus">Pergalumna</tp:taxon-name-part> <tp:taxon-name-part taxon-name-part-type="species">boliviana</tp:taxon-name-part></tp:taxon-name></italic>), elongated, slightly triangular notogastral porose areas <italic>A1</italic> (versus rounded in <italic><tp:taxon-name><tp:taxon-name-part taxon-name-part-type="genus">Pergalumna</tp:taxon-name-part> <tp:taxon-name-part taxon-name-part-type="species">boliviana</tp:taxon-name-part></tp:taxon-name></italic>) and the presence of interlamellar setae (versus represented by alveoli in <italic><tp:taxon-name><tp:taxon-name-part taxon-name-part-type="genus">Pergalumna</tp:taxon-name-part> <tp:taxon-name-part taxon-name-part-type="species">boliviana</tp:taxon-name-part></tp:taxon-name></italic>).</p></tp:treatment-sec><ref-list><ref id="B8"><mixed-citation xmlns:xlink="http://www.w3.org/1999/xlink" xlink:type="simple"><person-group><name name-style="western"><surname>Engelbrecht</surname><given-names>CM</given-names></name></person-group> (<year>1972</year>) <article-title>Galumnids from South Africa (<tp:taxon-name><tp:taxon-name-part taxon-name-part-type="family">Galumnidae</tp:taxon-name-part></tp:taxon-name>, <tp:taxon-name><tp:taxon-name-part taxon-name-part-type="order">Oribatei</tp:taxon-name-part></tp:taxon-name>).</article-title><source>Acarologia</source><volume>14</volume>(<issue>1</issue>): <fpage>109</fpage>–<lpage>140</lpage>.</mixed-citation></ref><ref id="B12"><mixed-citation xmlns:xlink="http://www.w3.org/1999/xlink" xlink:type="simple"><person-group><name name-style="western"><surname>Ermilov</surname><given-names>SG</given-names></name><name name-style="western"><surname>Sidorchuk</surname><given-names>EA</given-names></name><name name-style="western"><surname>Rybalov</surname><given-names>LB</given-names></name></person-group> (<year>2011</year>) <article-title>Three new species of oribatid mites (<tp:taxon-name><tp:taxon-name-part taxon-name-part-type="subclass">Acari</tp:taxon-name-part></tp:taxon-name>: <tp:taxon-name><tp:taxon-name-part taxon-name-part-type="order">Oribatida</tp:taxon-name-part></tp:taxon-name>: <tp:taxon-name><tp:taxon-name-part taxon-name-part-type="superfamily">Galumnoidea</tp:taxon-name-part></tp:taxon-name>) from Ethiopia.</article-title><source>Int. J. Acarol.</source><source>37</source>(<supplement>S1</supplement>): <fpage>2</fpage>–<lpage>17</lpage>. doi: <ext-link ext-link-type="doi" xlink:href="10.1080/01647954.2010.528799" xlink:type="simple">10.1080/01647954.2010.528799</ext-link></mixed-citation></ref><ref id="B10"><mixed-citation xmlns:xlink="http://www.w3.org/1999/xlink" xlink:type="simple"><person-group><name name-style="western"><surname>Ermilov</surname><given-names>SG</given-names></name><name name-style="western"><surname>Alvarado-Rodríguez</surname><given-names>O</given-names></name><name name-style="western"><surname>Retana-Salazar</surname><given-names>AP</given-names></name></person-group> (<year>2014b</year>) <article-title>Contribution to the knowledge of Costa Rican oribatid mite fauna, with supplementary descriptions of <italic><tp:taxon-name><tp:taxon-name-part taxon-name-part-type="genus">Pergalumna</tp:taxon-name-part> <tp:taxon-name-part taxon-name-part-type="species">silvatica</tp:taxon-name-part></tp:taxon-name></italic> and <italic><tp:taxon-name><tp:taxon-name-part taxon-name-part-type="genus">P.</tp:taxon-name-part> <tp:taxon-name-part taxon-name-part-type="species">sura</tp:taxon-name-part></tp:taxon-name></italic> (<tp:taxon-name><tp:taxon-name-part taxon-name-part-type="subclass">Acari</tp:taxon-name-part></tp:taxon-name>: <tp:taxon-name><tp:taxon-name-part taxon-name-part-type="order">Oribatida</tp:taxon-name-part></tp:taxon-name> <tp:taxon-name><tp:taxon-name-part taxon-name-part-type="family">Galumnidae</tp:taxon-name-part></tp:taxon-name>).</article-title><source>Syst. Appl. Acarol.</source><volume>19</volume>(<issue>2</issue>): <fpage>216</fpage>–<lpage>222</lpage>. doi: <ext-link ext-link-type="doi" xlink:href="10.11158/saa.19.2.12" xlink:type="simple">10.11158/saa.19.2.12</ext-link></mixed-citation></ref><ref id="B14"><mixed-citation xmlns:xlink="http://www.w3.org/1999/xlink" xlink:type="simple"><person-group><name name-style="western"><surname>Ermilov</surname><given-names>SG</given-names></name><name name-style="western"><surname>Tolstikov</surname><given-names>AV</given-names></name><name name-style="western"><surname>Salavatulin</surname><given-names>VM</given-names></name></person-group> (<year>2014c</year>) <article-title>Supplementary description of two galumnid mites, <italic><tp:taxon-name><tp:taxon-name-part taxon-name-part-type="genus">Pergalumna</tp:taxon-name-part> <tp:taxon-name-part taxon-name-part-type="species">tsavoensis</tp:taxon-name-part></tp:taxon-name></italic> and <italic><tp:taxon-name><tp:taxon-name-part taxon-name-part-type="genus">P.</tp:taxon-name-part> <tp:taxon-name-part taxon-name-part-type="species">bifissurata</tp:taxon-name-part></tp:taxon-name></italic> (<tp:taxon-name><tp:taxon-name-part taxon-name-part-type="subclass">Acari</tp:taxon-name-part></tp:taxon-name>, <tp:taxon-name><tp:taxon-name-part taxon-name-part-type="order">Oribatida</tp:taxon-name-part></tp:taxon-name>, <tp:taxon-name><tp:taxon-name-part taxon-name-part-type="family">Galumnidae</tp:taxon-name-part></tp:taxon-name>).</article-title><source><tp:taxon-name><tp:taxon-name-part taxon-name-part-type="subclass">Acarina</tp:taxon-name-part></tp:taxon-name></source><volume>22</volume>(<issue>2</issue>): <fpage>63</fpage>–<lpage>70</lpage>.</mixed-citation></ref><ref id="B11"><mixed-citation xmlns:xlink="http://www.w3.org/1999/xlink" xlink:type="simple"><person-group><name name-style="western"><surname>Ermilov</surname><given-names>SG</given-names></name><name name-style="western"><surname>Sidorchuk</surname><given-names>EA</given-names></name><name name-style="western"><surname>Rybalov</surname><given-names>LB</given-names></name></person-group> (<year>2010</year>) <article-title>A new species of the genus <italic><tp:taxon-name><tp:taxon-name-part taxon-name-part-type="genus">Pergalumna</tp:taxon-name-part></tp:taxon-name></italic> (<tp:taxon-name><tp:taxon-name-part taxon-name-part-type="subclass">Acari</tp:taxon-name-part></tp:taxon-name>: <tp:taxon-name><tp:taxon-name-part taxon-name-part-type="order">Oribatida</tp:taxon-name-part></tp:taxon-name>: <tp:taxon-name><tp:taxon-name-part taxon-name-part-type="family">Galumnidae</tp:taxon-name-part></tp:taxon-name>) collected in moss on trees from Ethiopia.</article-title><source>Syst. Appl. Acarol.</source><volume>15</volume>(<issue>3</issue>): <fpage>244</fpage>–<lpage>250</lpage>.</mixed-citation></ref><ref id="B15"><mixed-citation xmlns:xlink="http://www.w3.org/1999/xlink" xlink:type="simple"><person-group><name name-style="western"><surname>Ermilov</surname><given-names>SG</given-names></name><name name-style="western"><surname>Niedbała</surname><given-names>W</given-names></name></person-group> (<year>2013</year>) <article-title>Contribution to the knowledge of the oribatid mite fauna of Bolivia, Zambia, Cambodia and Vietnam, with descriptions of two new species (<tp:taxon-name><tp:taxon-name-part taxon-name-part-type="subclass">Acari</tp:taxon-name-part></tp:taxon-name>: <tp:taxon-name><tp:taxon-name-part taxon-name-part-type="order">Oribatida</tp:taxon-name-part></tp:taxon-name>).</article-title><source>Spixiana</source><volume>36</volume>(<issue>1</issue>): <fpage>9</fpage>–<lpage>19</lpage>.</mixed-citation></ref></ref-list></tp:taxon-treatment>
